# Supplementary material for: De novo genome assembly of two tomato ancestors, Solanum pimpinellifolium and Solanum lycopersicum var. cerasiforme, by long-read sequencing
Source: DNA Res. 2021 Jan 19;28(1):dsaa029. doi: 10.1093/dnares/dsaa029 (PMC7934570; doi:10.1093/dnares/dsaa029)
Supplement: dsaa029_Supplementary_Data [file dsaa029_supplementary_data.zip]

Archive with 2 entries (2 files):
- 20201207_Takei_et_al_Sup_Tables.xlsx
- 20201207_Takei_et_al_Sup_Figures.pdf
