# Supplementary material for: De novo genome assembly of two tomato ancestors, Solanum pimpinellifolium and Solanum lycopersicum var. cerasiforme, by long-read sequencing
Source: DNA Res. 2021 Jan 19;28(1):dsaa029. doi: 10.1093/dnares/dsaa029 (PMC7934570; doi:10.1093/dnares/dsaa029)
Supplement: dsaa029_Supplementary_Data [file dsaa029_supplementary_data.zip › 20201207_Takei_et_al_Sup_Tables.xlsx]

## Sheet: Table S1
	Table S1. Software tools used for this study.
	Name		Version		Reference or source of the software
	ALLMAPS		0.7.3		Tang, H., Zhang, X., Miao, C., et al. 2015, ALLMAPS: robust scaffold ordering based on multiple maps. Genome Biol, 16, 3.
	Arrow		2.2.2		Implemented in SMRT Link v5.0 (PacBio)
	Augustus		3.0.3		Stanke, M., Keller, O., Gunduz, I., Hayes, A., Waack, S. and Morgenstern, B. 2006, AUGUSTUS: ab initio prediction of alternative transcripts. Nucleic Acids Res, 34, W435-439.
	BUSCO		3.0.2		Simao, F. A., Waterhouse, R. M., Ioannidis, P., Kriventseva, E. V. and Zdobnov, E. M. 2015, BUSCO: assessing genome assembly and annotation completeness with single-copy orthologs. Bioinformatics, 31, 3210-3212.
	D-Genies				Cabanettes, F. and Klopp, C. 2018, D-GENIES: dot plot large genomes in an interactive, efficient and simple way. PeerJ, 6, e4958.
	Falcon-unzip		1.8		Chin, C. S., Peluso, P., Sedlazeck, F. J., et al. 2016, Phased diploid genome assembly with single-molecule real-time sequencing. Nat Methods, 13, 1050-1054.
	FASTX-Toolkit		0.0.13		http://hannonlab.cshl.edu/fastx_toolkit
	Jellyfish		2.2.6		Marcais, G. and Kingsford, C. 2011, A fast, lock-free approach for efficient parallel counting of occurrences of k-mers. Bioinformatics, 27, 764-770.
	Minimap2		2.17		Li, H. 2018, Minimap2: pairwise alignment for nucleotide sequences. Bioinformatics, 34, 3094-3100.
	Trim_galore		0.62		http://www.bioinformatics.babraham.ac.uk/projects/trim_galore/
	Repbase				Jurka J., Kapitonov V.V., Pavlicek A., Klonowski P., Kohany O., Walichiewicz J. 2005, Repbase Update, a database of eukaryotic repetitive elements, Cytogenet. Genome Res, 110, 462–467.
	SAMtools		0.1.19		Li, H., Handsaker, B., Wysoker, A., et al. 2009, The Sequence Alignment/Map format and SAMtools. Bioinformatics, 25, 2078-2079.
	pilon		1.23		Bruce, JW., Abeel, T., Shea, T., Priest, M., Abouelliel, A., Sakthikumar,S., Cuomo, CA., Zeng, Q., Wortman, J., Young, SK., Earl, AM, 2014, Pilon: An Integrated Tool for Comprehensive Microbial Variant Detection and Genome Assembly Improvement. PLOS ONE, 19, e112963.
	RSEM		1.3.1		Li, B., Dewey, CN.2011, RSEM: accurate transcript quantification from RNA-Seq data with or without a reference genome. Bioinformatics, 12, Article number: 323
	FASTQC				Andrews S. 2010, FastQC: a quality control tool for high throughput sequence data. Available online at: http://www.bioinformatics.babraham.ac.uk/projects/fastqc
	bcftools		1.8		http://samtools.github.io/bcftools/
	RaGOO				Alonge, M., Soyk, S., Ramakrishnan, S., et al. 2019, RaGOO: fast and accurate reference-guided scaffolding of draft genomes. Genome biology, 20(1), 1-17.
	Maker				Campbell, M. S., Holt, C., Moore, B. and Yandell, M. 2014, Genome annotation and curation using MAKER and MAKER‐P. Current protocols in bioinformatics, 48(1), 4-11.
	SNAP				Johnson, A. D., Handsaker, R. E., Pulit, S. L., Nizzari, M. M., O'Donnell, C. J. and De Bakker, P. I. 2008, SNAP: a web-based tool for identification and annotation of proxy SNPs using HapMap. Bioinformatics, 24(24), 2938-2939
	RepeatMasker		v.4.0.7		http://www.repeatmasker.org
	RepeatModeler		v.1.0.11		http://www.repeatmasker.org
	Repbase				Bao, W., Kojima, K.K., Kohany, O. 2015, Repbase Update, a database of repetitive elements in eukaryotic genomes. Mobile DNA, 6, Article number: 11
	LTRharvest		1.6.1		Ellinghaus, D., Kurtz, S., Willhoeft, Ute. 2008, LTRharvest, an efficient and flexible software for de novo detection of LTR retrotransposons. BMC Bioinformatics, 14(9)18.
	LTR_FINDER_parallel		v1.1		Ou, S., Jiang, N. 2019, LTR_FINDER_parallel: parallelization of LTR_FINDER enabling rapid identification of long terminal repeat retrotransposons. Mobile DNA, 10, Article number: 48
	LTR_retriever		v2.9.0		Ou, S., Jiang, N. 2018, LTR_retriever: A Highly Accurate and Sensitive Program for Identification of Long Terminal Repeat Retrotransposons. Plant Physiology, 176(2) 1410-1422.
	LAI				Ou, S., Chen, J., Jiang, N. 2018, Assessing genome assembly quality using the LTR Assembly Index (LAI).Nucleic Acid Research, 46(21), e126
	SortMeRNA		2		Kopylova, E., Noé, L. and Touzet, H. 2012, SortMeRNA: fast and accurate filtering of ribosomal RNAs in metatranscriptomic data. Bioinformatics, 28(24), 3211-3217.

## Sheet: Table S2
	Table S2. Sequencing data information and statistics of Solanum pimpinellifolium 'LA1670' before and after TrimGalore processing.
	Sequencing type		Read length(bp)		Reads				Bases (Gb)
					Before		After		Before		After
	Illumina HiSeq 2000		150		326523884		256435728		112.4		79.7
	PacBio Sequel		>10000		5558092				86.8

## Sheet: Table  S3
	Table S3. Sequencing data information and statistics of Solanum lycopersicum var. cerasiforme 'LA1673' before and after TrimGalore processing.
	Sequencing type		Read length(bp)		Reads				Bases (Gb)
					Before		After		Before		After
	Illumina HiSeq 2000		150		331830407		235667319		110.8		78.1
	PacBio Sequel		>10000		4931190				77.6

## Sheet: Table S4
	Table S4. Repetitive sequences in the pseudomolecule sequences, SLYcer_r1.1pmol and SPI_r1.1pmol.
	Repeat type*								SPI_r1.1pmol				SLYcer_r1.1pmol
									Length occupied (bp)		% of whole genome		Length occupied (bp)		% of whole genome
	Interspersed repeats		Class I		SINEs		Total		3336979		0.4		2564256		0.3
					LINEs		Total		12687129		1.6		15798283		2
							Total		409710318		50.7		402035547		50
					LTR elements		Copia		57238697		7.1		55932602		7
							Gypsy		344462256		42.6		338149684		42
			Class II		DNA elements				43652774		5.4		44840614		5.6
			Unclassified						2603048		0.3		2954348		0.4
	Helitrons								1243071		0.2		1398724		0.2
	Low complexity								1511232		0.2		1474652		0.2
	Simple repeat								8723157		1.1		7482758		0.9
	Unknown								54279296		6.7		55333405		6.9
	Total								545796356		67.5		541922575		67.4
	*The repeat elements are classed in accordance with RepeatMasker.

## Sheet: Table S5
	Table S5. Read number of sequences obtained by RNA sequening
	Sample tissue		S. pimpinellifolium 'LA1670'		S. lycopersicum var. cerasiforme 'LA1673'
	Anther (Bud size: 3 mm-4 mm)		4460481826		4537242419
	(Bud size: 4 mm-5 mm)		5136989112		5248448532
	(Bud size: 5 mm-6 mm)		4590323307		5108968691
	(Bud size: 6 mm-7 mm)		4590109792		4717626357
	(Bud size: 7 mm-8 mm)		4328994589		4495729328
	(Bud size: 8 mm-9 mm)		5174160613		4688265223
	(Anthesis stage flower)		5144532994		4810221399
	Calyx		4831635684		4907116749
	Fruit (Green)		6614398106		1883281609
	(Red)		4484793451		4367399704
	Leaf		4475182984		5030724896
	Ovary		4388275407		4902423089
	White petal before anthesis		4522528785		6171825656
	Yellow petal on anthesis stage		4615076002		4626789659
	Pollen		2457852858		2271544347
	Root		4639220304		6009508095
	Stem		5257756226		4306088293
	#Sum (bp)		79712312040		78083204046
	#Sum (Gbp)		79.7123		78.0832

## Sheet: Table S6
	Table S6. Mapping rate of data from RNA-Seq analysis.
	Sample tissues		S. pimpinellifolium 'LA1670'		S. lycopersicum var. cerasiforme 'LA1673'
	Anther (Bud size: 3 mm-4 mm)		98.16		98.61
	(Bud size: 4 mm-5 mm)		98.21		98.56
	(Bud size: 5 mm-6 mm)		97.96		98.53
	(Bud size: 6 mm-7 mm)		97.81		98.43
	(Bud size: 7 mm-8 mm)		97.73		97.96
	(Bud size: 8 mm-9 mm)		97.67		97.94
	(Anthesis stage flower)		97.41		97.78
	Calyx		98.17		98.31
	Fruit (Green)		95.45		98.33
	(Red)		89.9		94.04
	Leaf		98.34		98.24
	Ovary		98.02		97.71
	White petal before anthesis		97.67		98.44
	Yellow petal on anthesis stage		98.28		98.16
	Pollen		96.5		96.92
	Root		93.77		96.46
	Stem		97.89		98.34
	Average(%)		96.9965		97.8094

## Sheet: Table S7
	Table S7. Statistics of Isoseq based transcriptome.
	Statistics		S. pimpinellifolium 'LA1670'		S. lycopersicum var. cerasiforme 'LA1673'
	Total length (bp)		102494604		66286951
	Number of contigs (isoforms)		38569		27302
	Average length (bp)		2657.43		2427.92
	Median length (bp)		2512		2341
	Max length (bp)		12069		12078
	Min length (bp)		96		59
	N50 (bp)		2813		2625
	GC content		0.408127		0.408628
